# Supplementary material for: Induction of Secondary Metabolite Biosynthesis by Deleting the Histone Deacetylase HdaA in the Marine-Derived Fungus Aspergillus terreus RA2905
Source: J Fungi (Basel). 2022 Sep 28;8(10):1024. doi: 10.3390/jof8101024 (PMC9604699; doi:10.3390/jof8101024)
Supplement: Supplementary file 1 [file jof-08-01024-s001.zip]

Archive with 1 entries (1 files):
- jof-1914799-supplementary.pdf
